# Supplementary material for: Efficiency Enhancement Technology of Dastarcus helophoroides (Coleoptera: Bothrideridae) for Controlling Monochamus alternatus (Coleoptera: Cerambycidae): Drilling Optimization and Biological Collaboration
Source: Insects. 2025 Nov 7;16(11):1138. doi: 10.3390/insects16111138 (PMC12653034; doi:10.3390/insects16111138)
Supplement: Supplementary file 1 [file insects-16-01138-s001.zip]

Archive with 1 entries (1 files):
- Table S1. Number and mortality rate of predation and parasitism of M. alternatus by D. helophoroide.xlsx
