# Supplementary material for: Efficiency Enhancement Technology of Dastarcus helophoroides (Coleoptera: Bothrideridae) for Controlling Monochamus alternatus (Coleoptera: Cerambycidae): Drilling Optimization and Biological Collaboration
Source: Insects. 2025 Nov 7;16(11):1138. doi: 10.3390/insects16111138 (PMC12653034; doi:10.3390/insects16111138)
Supplement: Supplementary file 1 [file insects-16-01138-s001.zip › Table S1. Number and mortality rate of predation and parasitism of M. alternatus by D. helophoroide.xlsx]

## Sheet: Sheet1
Table S1. Number and mortality rate of predation and parasitism of M. alternatus by D. helophoroide
Diameter Location	0.2cm				0.4 cm				0.6 cm				0.8 cm				1.0 cm
	Actual Survival Number of Dissected Lure Logs of D. helophoroides（Adults/5 Segment）	Number of D. helophoroides Adults Entering M. alternatus Galleries（Adults/5 Segment）	Number of Predation and Parasitism of M. alternatus by D. helophoroide（Adults/5 Segment）	Mortality Rate of M. alternatus (%)	Actual Survival Number of Dissected Lure Logs of D. helophoroides（Adults/5 Segment）	Number of D. helophoroides Adults Entering M. alternatus Galleries（Adults/5 Segment）	Number of Predation and Parasitism of M. alternatus by D. helophoroide（Adults/5 Segment）	Mortality Rate of M. alternatus (%)	Actual Survival Number of Dissected Lure Logs of D. helophoroides（Adults/5 Segment）	Number of D. helophoroides Adults Entering M. alternatus Galleries（Adults/5 Segment）	Number of Predation and Parasitism of M. alternatus by D. helophoroide（Adults/5 Segment）	Mortality Rate of M. alternatus (%)	Actual Survival Number of Dissected Lure Logs of D. helophoroides（Adults/5 Segment）	Number of D. helophoroides Adults Entering M. alternatus Galleries（Adults/5 Segment）	Number of Predation and Parasitism of M. alternatus by D. helophoroide（Adults/5 Segment）	Mortality Rate of M. alternatus (%)	Actual Survival Number of Dissected Lure Logs of D. helophoroides（Adults/5 Segment）	Number of D. helophoroides Adults Entering M. alternatus Galleries（Adults/5 Segment）	Number of Predation and Parasitism of M. alternatus by D. helophoroide（Adults/5 Segment）	Mortality Rate of M. alternatus (%)
Directly above the fecal hole	26	3	2	7.7 c	26	5	2	7.7 c	28	2	2	7.1 c	24	0	0	0 c	25	1	0	0 c
1 cm above the fecal hole	24	4	4	16.7 b	27	8	7	25.9 b	25	6	5	20 b	23	9	7	30.4 b	21	8	6	28.6 b
2 cm above the fecal hole	21	7	7	33.3 a	28	19	16	57.1 a	24	14	13	54.2 a	23	16	14	60.9 a	29	21	17	58.6 a
1 cm below the fecal hole	24	2	1	4.2 c	18	0	0	0 c	27	0	0	0 c	27	0	0	0 c	25	0	0	0 c
2 cm below the fecal hole	25	2	0	0 c	28	3	2	7.1 c	20	0	0	0 c	27	2	2	7.4 c	25	0	0	0 c
Random drilling away from the fecal hole	24	0	0	0 c	18	0	0	0 c	28	1	1	3.6 c	29	0	0	0 c	24	1	1	4.2 c
Without drilling (control)	30	1	1	3.3 c	30	1	1	3.4 c	20	0	0	0 c	20	0	0	0 c	25	0	0	0 c
Data in the table refer to mean ± SE. The different lowercase letters following the data indicated significant differences in the mortality rate of M. alternatus at different drilling locations 30 days after the release of D. helophoroide adults (P < 0.05).
